# Supplementary material for: Photoelectrochemical Green Hydrogen Production Utilizing ZnO Nanostructured Photoelectrodes
Source: Micromachines (Basel). 2023 May 14;14(5):1047. doi: 10.3390/mi14051047 (PMC10224315; doi:10.3390/mi14051047)
Supplement: Supplementary file 1 [file micromachines-14-01047-s001.zip]

Archive with 1 entries (1 files):
- micromachines-2345937-supplementary.pdf
